# Supplementary material for: Systematic Theoretical Study on the pH-Dependent Absorption and Fluorescence Spectra of Flavins
Source: Molecules. 2023 Apr 8;28(8):3315. doi: 10.3390/molecules28083315 (PMC10146991; doi:10.3390/molecules28083315)
Supplement: Supplementary file 1 [file molecules-28-03315-s001.zip]

Archive with 1 entries (1 files):
- molecules-2229184-supplementary.pdf
